# Supplementary material for: Molecular and Functional Analysis of U-box E3 Ubiquitin Ligase Gene Family in Rice (Oryza sativa)
Source: Int J Mol Sci. 2021 Nov 8;22(21):12088. doi: 10.3390/ijms222112088 (PMC8584879; doi:10.3390/ijms222112088)
Supplement: Supplementary file 1 [file ijms-22-12088-s001.zip]

Archive with 2 entries (2 files):
- Supplementary Figure S1.pdf
- Supplementary Table S1 & S2.xlsx
