# Supplementary material for: Molecular and Functional Analysis of U-box E3 Ubiquitin Ligase Gene Family in Rice (Oryza sativa)
Source: Int J Mol Sci. 2021 Nov 8;22(21):12088. doi: 10.3390/ijms222112088 (PMC8584879; doi:10.3390/ijms222112088)
Supplement: Supplementary file 1 [file ijms-22-12088-s001.zip › Supplementary Table S1 & S2.xlsx]

## Sheet: Supplementary table1
Supplementary Table S1. Characteristics of rice U-box genes, including their corresponding classes, genome locus No., gene size, numbers of amino acids, molecular weight, isoelectric point (pI), instability index, aliphatic index, grand average of hydropathicity (GRAVY), and chromosomal position in rice genome Database (MSU).
Gene Name	Class	Locus No.	Gene size (bp)	Amino acid	Molecular weight (Da)	pI	Instability index	Aliphatic index	Grand average of hydropathicity (GRAVY)	Chromozomal position
OsPUB1	1	LOC_Os03g31400	7013	1036	116368	5.39	45.83	91.96	-0.2	chr03:17884893..17891905
OsPUB2	2	LOC_Os05g39930	2395	405	43157.2	8.79	50.62	84.94	-0.173	chr05:23463142..23465536
OsPUB3	2	LOC_Os01g60860	2410	680	72322.1	5.81	49.27	101.85	0.054	chr01:35185594..35188003
OsPUB4	2	LOC_Os02g13960	2086	535	57639.3	7.5	45.61	97.59	-0.023	chr02:7613261..7615346
OsPUB5	2	LOC_Os08g32060	6035	676	71141.8	7.13	42.42	102.28	0.143	chr08:19875348..19881382
OsPUB6	2	LOC_Os09g21120	2355	717	74843	8.52	51.44	103.01	0.164	chr09:12746529..12748883
OsPUB7	2	LOC_Os04g28100	3439	459	49861.9	6.14	55.85	94.07	-0.168	chr04:16590486..16593924
OsPUB8	2	LOC_Os02g28720	3837	467	50401.1	5.95	52.43	91.84	-0.24	chr02:16981502..16985338
OsPUB9	2	LOC_Os02g49950	4354	637	68967.1	6.32	46.63	105.92	-0.074	chr02:30518062..30522415
OsPUB10	2	LOC_Os03g16824	5682	726	79093.6	5.07	45.73	94.82	-0.315	chr03:9329407..9335088
OsPUB11	2	LOC_Os12g38210	1983	694	75299.9	5.2	48.76	94.28	-0.24	chr12:23468302..23470284
OsPUB12	2	LOC_Os06g01304	2440	604	65502.9	6.64	38.79	95.88	-0.236	chr06:185697..188136
OsPUB13	2	LOC_Os06g51130	5038	621	68648.5	6.82	39.61	103.74	-0.224	chr06:30925122..30930159
OsPUB14	2	LOC_Os08g37570	2709	375	41231	8.96	43.06	106.96	-0.17	chr08:23793741..23796449
OsPUB15	2	LOC_Os08g01900	5348	824	89433.8	5.61	45.9	93.56	-0.273	chr08:551574..556921
OsPUB16	2	LOC_Os01g66130	3816	796	87157.5	5.19	37.59	95.67	-0.235	chr01:38409242..38413057
OsPUB17	2	LOC_Os08g32610	1758	585	61744.8	6.67	59.44	89.3	-0.104	chr08:20195730..20197487
OsPUB18	2	LOC_Os09g21740	2134	489	51077.4	6.97	60.62	90.61	0.016	chr09:13164154..13166287
OsPUB19	2	LOC_Os06g13090	1476	491	50663.1	6.44	54.36	94.77	0.092	chr06:7186601..7188076
OsPUB20	2	LOC_Os06g13080	1891	518	54135.8	8.66	66.04	84.38	-0.073	chr06:7181620..7183510
OsPUB21	2	LOC_Os02g49520	5190	973	106866	6.36	41.7	100.05	-0.049	chr02:30266710..30271899
OsPUB22	2	LOC_Os06g16410	3753	973	106777	6.17	44.58	95.83	-0.144	chr06:9368199..9371951
OsPUB23	2	LOC_Os12g17900	5699	806	87869.7	5.62	41.01	107.92	0.002	chr12:10281013..10286711
OsPUB24	2	LOC_Os03g45420	3079	824	88466.9	5.52	47.13	98.91	-0.083	chr03:25639109..25642187
OsPUB25	2	LOC_Os12g17880	3321	843	93048.2	6.02	44.97	102.28	-0.069	chr12:10254122..10257442
OsPUB26	5	LOC_Os03g60140	3011	462	50607	8.13	28.12	69.29	-0.635	chr03:34198879..34201889
OsPUB27	2	LOC_Os04g41250	7675	800	88220.1	6.03	49.93	95.21	-0.227	chr04:24471709..24479383
OsPUB28	2	LOC_Os01g67500	4306	800	88473.5	6.11	50.14	85.5	-0.337	chr01:39222268..39226573
OsPUB29	2	LOC_Os02g47670	6582	770	86812.4	5.24	50.72	90.26	-0.214	chr02:29135051..29141632
OsPUB30	2	LOC_Os08g04470	432	361	37155.6	8.2	48.55	105.01	0.15	chr08:2195441..2195872
OsPUB31	3	LOC_Os01g64570	1494	404	42775.6	8.97	50.31	109.68	0.234	chr01:37464074..37465567
OsPUB32	3	LOC_Os04g58920	1591	413	44546.3	6.53	45.47	103.22	0.032	chr04:35054571..35056161
OsPUB33	3	LOC_Os02g33590	1643	442	46885.9	8.51	60.07	94.75	0.01	chr02:19981534..19983176
OsPUB34	3	LOC_Os04g34030	1356	451	48104.3	8.96	52.94	90.93	-0.065	chr04:20611500..20610145
OsPUB35	3	LOC_Os04g49970	1587	421	45422.6	8	46.45	94.39	0.082	chr04:29809222..29810808
OsPUB36	3	LOC_Os02g46500	1490	425	46058.3	5.55	43.73	103.95	0.157	chr02:28352052..28353541
OsPUB37	3	LOC_Os12g06410	1321	437	45810.5	6.83	55.92	91.44	0.137	chr12:3068752..3070072
OsPUB38	3	LOC_Os04g35680	1896	426	43936.9	8.79	51.08	99.44	0.213	chr04:21745662..21747557
OsPUB39	3	LOC_Os06g13870	1600	413	43316.3	7.97	39.83	95.96	0.15	chr06:7709145..7710744
OsPUB40	3	LOC_Os02g50460	1623	452	48704.2	8.39	53.88	98.78	0.004	chr02:30805988..30807610
OsPUB41	3	LOC_Os03g13740	1606	445	46828.5	8.89	37.44	104.07	0.201	chr03:7440402..7442007
OsPUB42	3	LOC_Os10g03440	1383	460	48026.3	6.42	40.34	105.13	0.188	chr10:1468732..1470114
OsPUB43	3	LOC_Os02g34410	1399	417	43281.8	7.59	37.48	97.94	0.141	chr02:20588289..20589687
OsPUB44	3	LOC_Os05g36360	1561	452	46356.8	8.86	51.67	101.24	0.256	chr05:21525171..21526731
OsPUB45	3	LOC_Os02g33680	1518	505	52082.6	7.5	56.35	91.17	0.128	chr02:20082159..20083676
OsPUB46	3	LOC_Os04g34140	1652	451	46604.2	8.32	47.16	91.97	0.086	chr04:20690867..20692518
OsPUB47	4	LOC_Os06g37620	4205	806	88227.7	8.22	53.44	92.84	-0.234	chr06:22271338..22275542
OsPUB48	4	LOC_Os02g12670	1269	869	95554.4	8.66	57.41	87.91	-0.274	chr02:6621779..6623047
OsPUB49	4	LOC_Os10g41220	4775	782	86808.1	6.62	40.56	91.51	-0.321	chr10:22136957..22141731
OsPUB50	4	LOC_Os03g01160	3726	783	87164.2	8.28	43.49	86.67	-0.426	chr03:110522..114247
OsPUB51	4	LOC_Os06g04880	6562	806	90049	6.16	46.49	82.17	-0.451	chr06:2140055..2146616
OsPUB52	4	LOC_Os09g39620	4604	858	96142.3	6.36	47.95	79.11	-0.526	chr09:22736559..22741162
OsPUB53	4	LOC_Os10g40060	5708	645	72912	6.19	53.45	85.6	-0.407	chr10:21454034..21459741
OsPUB54	4	LOC_Os10g40100	5158	807	90368.2	5.86	46.2	84.96	-0.42	chr10:21467611..21472768
OsPUB55	4	LOC_Os02g44610	5680	398	44235.2	5.5	44.77	85.33	-0.304	chr02:27029085..27034764
OsPUB56	4	LOC_Os09g39640	2176	289	32270.8	6.3	43.71	90.14	-0.184	chr09:22749994..22752169
OsPUB57	4	LOC_Os03g31070	7341	518	58797.5	6.08	48.04	93.75	-0.203	chr03:17702709..17710049
OsPUB58	4	LOC_Os10g40120	2591	407	45739.9	5.66	47.47	88.16	-0.425	chr10:21479425..21482015
OsPUB59	4	LOC_Os03g31000	7494	664	76117.5	6.34	47.62	90.02	-0.316	chr03:17660012..17667505
OsPUB60	4	LOC_Os02g44599	5414	977	109567	5.82	50.89	78.19	-0.569	chr02:27023005..27028418
OsPUB61	4	LOC_Os10g01060	5851	811	90791.2	6.61	45.16	90.97	-0.238	chr10:67119..72969
OsPUB62	4	LOC_Os02g57700	5866	910	99818	5.43	58.97	78.31	-0.469	chr02:35334956..35340821
OsPUB63	7	LOC_Os06g06490	3758	343	39344.6	5.9	53.06	80.32	-0.673	chr06:3051248..3055005
OsPUB64	7	LOC_Os06g06470	3940	351	39114.6	8.91	50.8	75.58	-0.736	chr06:3042190..3046129
OsPUB65	7	LOC_Os06g06450	3979	430	49729.4	7.96	43.13	70.02	-0.878	chr06:3035412..3039390
OsPUB66	7	LOC_Os05g01460	2580	332	37762.4	7.93	35.83	89.97	-0.351	chr05:263744..266323
OsPUB67	7	LOC_Os10g40490	2337	431	49064	5.39	53.64	86.43	-0.45	chr10:21679094..21681430
OsPUB68	7	LOC_Os08g02140	4526	212	24150.4	5.91	49.16	84.39	-0.533	chr08:715643..720168
OsPUB69	5	LOC_Os08g13780	2827	333	37046.2	9.04	55.69	70.87	-0.65	chr08:8216495..8219321
OsPUB70	8	LOC_Os06g06760	5833	805	91026	5.33	49.71	89.85	-0.469	chr06:3175806..3181638
OsPUB71	6	LOC_Os01g12930	4994	1392	148255	5.76	48.34	95.45	-0.04	chr01:7177355..7182348
OsPUB72	6	LOC_Os10g32880	7033	527	57816.5	5.96	27.29	81.23	-0.332	chr10:17203587..17210619
OsPUB73	5	LOC_Os02g28870	3541	586	64481.8	5.81	50.62	84.04	-0.376	chr02:17085385..17088925
OsPUB74	5	LOC_Os06g28590	6581	761	84751	5.67	43.8	90.6	-0.153	chr06:16264256..16270836
OsPUB75	5	LOC_Os03g13010	2438	459	48858.2	7.01	46.45	106.1	0.18	chr03:7029174..7031611
OsPUB76	5	LOC_Os04g30470	3235	628	68354.3	5.57	50.36	94.2	-0.07	chr04:18200887..18204121
OsPUB77	5	LOC_Os04g49500	5076	714	78393.3	5.63	60.1	81.76	-0.358	chr04:29522376..29527451
Mean	-	-	3598.25	605.13	66031.7	6.82	47.93	92.31	-0.176	-

## Sheet: Supplementary table2
Supplementary Table S1. List of primer sequences used for qRT-PCR in this study.
No.	Gene name	Locus No.	Forward (5'-3')	Reverse (5'-3')	Tm (℃)
1	OsPUB08	LOC_Os02g28720	TGAGGCCTCTGGTTGATCTT	TCATGGTCGCTTGATAGCAG	59
2	OsPUB21	LOC_Os02g49520	GGCAGCAATGCTTACACAGA	CAAGTGGCCTCCAAATTCAT	60
3	OsPUB23	LOC_Os12g17900	GAGGGGGTCAATCCAATTCT	GCTTTAGTGCTCGCTCTGCT	60
4	OsPUB24	LOC_Os03g45420	GCTCGTCAACGATGTCCTCT	ATGAGGTGGAGCTGGCTATG	60
5	OsPUB26	LOC_Os03g60140	AAATCGAAGAGGAGCAGCAA	ATGCAGGACCTCCCTCTCTT	60
6	OsPUB28	LOC_Os01g67500	AAACATGTCGATCCCTCCTG	GGACCATCAGGAACAGGAAA	59
7	OsPUB37	LOC_Os12g06410	CATTTCATGTGCCCGATCTC	GAGTGGTGCCAAGAGTGGAT	60
8	OsPUB38	LOC_Os04g35680	TGATGAACTCGAGCAACGAC	TTGAGCAGCTTGAGCAGAGA	60
9	OsPUB41	LOC_Os03g13740	GAAGAAGATGTTCCGCGTGT	CAACCCTTTGTGCTTGTTGA	59
10	OsPUB54	LOC_Os10g40100	ATTTTGCTGCATGGGGTAAG	CAGATGCTCCTTGCAAACAA	60
11	OsPUB56	LOC_Os09g39640	CTTATAGGGGCATGCAAGGA	ATGCTGTGGGGTTTATTGGA	60
12	OsPUB57	LOC_Os03g31070	ACCTGGCCATACTTGCAATC	GGATGAAAGAACGGAGGACA	60
13	OsPUB60	LOC_Os02g44599	GTCCATGTACGCGAAGGTC	CTTCCTCCACTCGAACAAGC	59
14	OsPUB66	LOC_Os05g01460	GAGCTCTTGCCCTTGATGAC	GTCCCCCAAATTCGAAGACT	60
15	OsPUB67	LOC_Os10g40490	CATCCAGGACAGCAACAGAA	GCAGAGCATCGTGACCAGTA	59
16	OsPUB70	LOC_Os06g06760	CCTAGGAGCATTGCCTGAAG	GCATGCTGCACATCTCCTTA	60
